# Supplementary material for: Social Media Exposure and Muscle Dysmorphia Risk in Young German Athletes: A Cross-Sectional Survey with Machine-Learning Insights Using the MDDI-1
Source: Healthcare (Basel). 2025 Jul 15;13(14):1695. doi: 10.3390/healthcare13141695 (PMC12294503; doi:10.3390/healthcare13141695)
Supplement: Supplementary file 1 [file healthcare-13-01695-s001.zip]

Archive with 1 entries (1 files):
- healthcare-3684697-supplementary.pdf
